# Supplementary material for: Effects of wearing facemasks on the sensation of exertional dyspnea and exercise capacity in healthy subjects
Source: PLoS One. 2021 Sep 30;16(9):e0258104. doi: 10.1371/journal.pone.0258104 (PMC8483295; doi:10.1371/journal.pone.0258104)
Supplement: S1 Data — (XLSX) [file pone.0258104.s001.xlsx]

## Sheet: SpO2
without facemask
	No	stage 0	stage I	stage II	stage III	stage IV	stage V	recovery 5 min	recovery 10 min
	1	97	94	92	95	87	93	98	98
	2	99	94	92	95	97	97	98	98
	3	97	97	97	96	94	93	96	96
	4	96	97	97	96	95	96	96	95
	5	98	97	97	97	97	97	97	96
	6	96	96	97	92	93	91	96	96
	7	98	97	97	97	97	94	97	98
	8	97	97	96	96	95	96	97	96
	9	98	97	97	97	97	97	97	97
	10	98	98	98	98	98	95	96	98
	11	98	98	98	98	97	94	98	98
	12	98	98	98	97	96	96	97	97
	13	97	96	97	96	95	94	96	96
	14	99	99	99	98	98	97	97	96
	15	98	98	97	97	97	97	97	97
	16	99	98	97	96	93	88	98	98
	17	98	98	98	98	97	96	98	98
	18	99	98	97	97	92	88	100	100
	19	99	100	98	97	97		99	99
	20	98	97	97	96	95	95	97	98
	21	99	99	99	98	97	96	98	98
	22	98	99	98	97	93	89	97	97
	23	99	98	98	97	97		98	98
	24	100	99	97	95	92	87	97	98
cloth facemask
	No	stage 0	stage I	stage II	stage III	stage IV	stage V	recovery 5 min	recovery 10 min
	1	97	96	97	96	96		97	96
	2	98	97	97	97	96	95	97	97
	3	97	96	96	96	96		96	96
	4	98	96	97	96	96	96	97	97
	5	98	97	97	97	97	96	97	97
	6	95	95	96	93	93		95	95
	7	98	97	98	97	97	93	98	97
	8	97	97	96	97	94		98	96
	9	97	96	96	98	97		96	97
	10	98	98	98	98	97	95	97	97
	11	96	96	96	96	93	85	97	97
	12	97	97	97	97	95	93	97	97
	13	99	98	98	93	90	86	97	97
	14	97	96	96	94	94	92	96	97
	15	97	98	97	98	97	97	98	97
	16	98	97	97	96	92		97	97
	17	100	98	98	97	96	95	96	97
	18	100	99	96	96	88		99	99
	19	100	99	99	98	97		99	100
	20	100	99	98	95	95		97	97
	21	98	98	98	98	98	96	99	98
	22	98	98	97	96	94	92	95	96
	23	98	97	98	97	96		99	98
	24	100	99	98	94	93	90	96	96
surgical facemask
	No	stage 0	stage I	stage II	stage III	stage IV	stage V	recovery 5 min	recovery 10 min
	1	95	97	97	96	94	89	97	96
	2	98	98	97	99	96	96	97	97
	3	98	96	96	97	96		96	97
	4	98	98	98	98	96	95	96	98
	5	97	96	96	96	96	96	97	97
	6	98	99	97	95	89		97	96
	7	99	98	97	96	96	95	97	98
	8	97	97	98	96	95	95	97	96
	9	100	100	100	100	99	99	99	98
	10	99	98	98	97	96	95	97	97
	11	97	96	96	96	94	91	96	96
	12	97	96	96	96	96	87	97	97
	13	97	97	97	96	94	92	96	96
	14	98	98	98	97	97	94	97	97
	15	99	99	99	97	97	97	99	99
	16	98	97	97	97	89		98	97
	17	99	98	98	98	96	96	98	98
	18	100	100	100	99	97		98	99
	19	100	99	98	98	96		99	99
	20	98	98	97	96	95	93	97	97
	21	100	100	100	100	98	96	100	100
	22	98	98	97	97	95	93	96	96
	23	98	97	97	97	96		99	99
	24	100	100	98	95	92	89	97	97

## Sheet: rated perceived exertion
without facemask
	No	stage 0	stage I	stage II	stage III	stage IV	stage V	recovery 5 min	recovery 10 min
	1	0	0	1	4	7	9	3	0
	2	0	1	2	3	5	5	0	0
	3	0	0	0	1	4	7	1	0
	4	0	0	0	0	1	3	0	0
	5	0	0	1	1	3	4	1	0
	6	0	0	0	2	6	8	1	0
	7	0	1	3	4	4	5	1	0
	8	0	0	0	1	4	4	0	0
	9	0	1	2	4	6	9	2	0
	10	0	2	4	6	8	10	3	1
	11	0	0	0	0	0	1	0	0
	12	0	0	0	1	4	6	1	0
	13	0	2	3	5	6	8	3	1
	14	0	0	0	1	3	5	0	0
	15	0	0	0	1	3	5	1	0
	16	0	0	1	3	6	10	1	0
	17	0	0	0	2	5	7	0	0
	18	0	0	1	2	5	8	1	0
	19	0	1	3	6	9		1	0
	20	0	0	0	2	5	8	0	0
	21	0	0	1	2	5	6	0	0
	22	0	0	1	3	5	7	1	1
	23	0	0	0	1	3		0	0
	24	0	0	1	2	5	7	1	0
cloth facemask
	No	stage 0	stage I	stage II	stage III	stage IV	stage V	recovery 5 min	recovery 10 min
	1	0	0	1	4	10		1	0
	2	0	2	4	5	7	7	2	1
	3	0	0	1	3	6		0	0
	4	0	0	0	1	4	4	0	0
	5	0	1	1	3	6	8	2	0
	6	0	0	2	6	6		0	0
	7	0	1	3	5	7	9	2	0
	8	0	0	1	2	6		2	0
	9	0	2	4	7	9		3	1
	10	1	3	4	6	9	10	2	1
	11	0	0	0	1	2	3	0	0
	12	0	0	3	4	6	7	1	1
	13	1	2	4	6	8	9	3	1
	14	0	0	1	3	5	7	3	1
	15	0	1	1	2	3	4	1	1
	16	0	0	1	4	9		0	0
	17	0	0	2	5	7	9	2	0
	18	0	0	1	4	9		1	0
	19	0	0	3	6	9		0	0
	20	0	2	5	8	9		1	0
	21	0	0	1	3	6	9	1	0
	22	0	0	1	3	5	7	2	1
	23	0	0	1	3	6		1	0
	24	0	0	1	3	7	9	2	0
surgical facemask
	No	stage 0	stage I	stage II	stage III	stage IV	stage V	recovery 5 min	recovery 10 min
	1	0	1	2	5	9	10	1	0
	2	0	1	2	4	6	7	1	1
	3	0	1	1	3	6		1	0
	4	0	0	1	2	4	6	1	0
	5	0	0	1	2	5	7	1	0
	6	0	0	2	5	8		2	0
	7	1	1	3	5	6	6	2	1
	8	0	0	1	2	6	9	2	0
	9	0	0	2	3	6	8	2	0
	10	1	1	3	4	6	8	2	1
	11	0	0	0	0	1	2	0	0
	12	0	1	2	3	5	7	2	1
	13	1	2	3	4	6	7	3	1
	14	0	0	1	3	5	7	2	0
	15	0	0	0	1	3	4	1	0
	16	0	0	1	3	8		0	0
	17	0	0	1	5	8	9	2	0
	18	0	0	1	5	8		1	0
	19	0	0	3	6	9		0	0
	20	0	0	1	3	7	9	1	0
	21	0	0	1	3	5	7	1	0
	22	0	0	1	3	5	8	3	1
	23	0	0	0	1	4		1	0
	24	0	0	0	2	4	7	0	0

## Sheet: pulse rate
	without facemask
		No	stage 0	stage I	stage II	stage III	stage IV	stage V	recovery 5 min	recovery 10 min
		1	89	95	103	129	160	176	136	126
		2	98	103	99	132	159	176	98	103
		3	80	87	93	111	140	178	112	100
		4	89	84	93	109	130	178	95	94
		5	96	113	120	142	163	176	109	101
		6	77	107	124	126	170	176	125	117
		7	78	106	114	139	142	176	102	105
		8	88	105	114	130	165	180	107	97
		9	76	103	114	136	140	176	92	86
		10	73	97	103	118	151	175	93	87
		11	64	74	91	100	133	175	95	87
		12	62	89	97	109	142	175	91	87
		13	83	109	124	140	167	176	120	113
		14	67	83	91	108	132	175	115	96
		15	78	100	106	123	147	175	107	102
		16	75	96	114	130	160	175	112	103
		17	84	84	93	118	161	175	96	95
		18	81	90	113	127	163	175	93	88
		19	83	94	128	138	175		100	96
		20	80	100	112	144	163	175	107	101
		21	73	87	96	114	161	175	87	86
		22	70	87	101	113	142	175	106	98
		23	78	90	95	116	175		90	83
		24	67	90	101	122	152	175	95	91
	cloth facemask
		No	stage 0	stage I	stage II	stage III	stage IV	stage V	recovery 5 min	recovery 10 min
		1	85	99	111	122	175		107	102
		2	90	107	126	133	165	175	100	102
		3	86	115	120	140	178		106	103
		4	66	82	101	112	160	179	98	97
		5	82	108	120	139	160	178	109	105
		6	79	108	116	135	175		109	99
		7	90	107	110	116	140	179	109	102
		8	87	108	122	133	175		114	104
		9	73	93	119	144	176		95	95
		10	76	87	98	111	147	175	94	83
		11	62	77	85	102	154	175	92	88
		12	62	64	91	105	141	176	90	88
		13	90	116	132	155	166	178	126	121
		14	77	84	104	117	134	176	110	106
		15	80	98	104	113	134	178	103	103
		16	76	103	126	142	175		105	101
		17	76	86	93	117	169	175	95	91
		18	79	90	110	129	175		90	81
		19	78	93	122	135	175		93	91
		20	77	112	149	169	175		99	97
		21	72	82	95	112	162	175	93	88
		22	72	84	103	120	152	175	103	102
		23	74	103	108	134	175		99	91
		24	67	82	102	133	170	175	102	98
	surgical facemask
		No	stage 0	stage I	stage II	stage III	stage IV	stage V	recovery 5 min	recovery 10 min
		1	75	93	106	120	166	180	122	107
		2	64	98	109	129	132	178	102	103
		3	75	97	109	134	182		97	99
		4	70	79	87	100	144	175	92	83
		5	94	111	116	138	160	175	109	103
		6	86	110	119	141	176		118	107
		7	77	103	118	141	161	176	111	95
		8	84	102	112	129	170	176	110	103
		9	90	106	123	130	155	175	105	103
		10	64	89	91	107	142	176	103	98
		11	85	91	103	128	155	175	105	94
		12	66	89	101	112	142	176	95	91
		13	78	98	109	133	162	178	112	105
		14	69	86	100	118	141	176	103	96
		15	73	94	103	121	154	175	103	97
		16	75	92	105	128	175		102	96
		17	78	84	103	122	163	175	97	96
		18	82	99	114	146	175		93	90
		19	84	96	129	138	175		98	98
		20	80	94	111	142	163	175	103	100
		21	68	86	96	113	163	175	80	80
		22	71	94	96	118	159	175	100	96
		23	73	101	108	137	175		100	99
		24	70	81	100	121	169	175	92	92

## Sheet: subjects
		No	age	height	body weight	body mass index	vital capacity	% vital capacity	forced expiratory volume per second	% forced expiratory volume per second
		1	21	167	55	19.721	3.87	81.1	3.39	95.49
		2	21	171	61	20.8611	4.87	98.3	4.31	90.55
		3	20	175	58	18.9388	4.57	88.6	3.13	88.92
		4	21	174	60	19.8177	4.58	90.1	3.68	84.79
		5	20	168	70	24.8016	4.34	91	3.79	87.33
		6	22	158	70	28.0404	4.13	96	3.05	78.21
		7	21	172	65	21.9713	4.09	82	4.13	94.94
		8	20	170	72	24.9135	4.94	100	4.19	91.48
		9	21	167	51	18.2868	4.17	87.4	3.6	93.99
		10	22	169	62	21.7079	4.4	90.8	3.66	98.65
		11	21	175	70	22.8571	4.8	93.4	4.28	95.32
		12	22	166	60	21.7738	3.86	82.1	3.11	93.96
		13	21	165	62	22.7732	3.78	81	3.45	99.71
		14	23	169	65	22.7583	4.31	89.4	4.02	90.95
		15	21	164	64	23.7954	3.94	85	3.77	97.16
		16	21	157	50	20.2848	3.36	96.8	2.93	89.06
		17	21	151	50	21.9289	3.17	96.5	2.48	100
		18	21	161	50	19.2894	3.04	84.6	2.47	86.36
		19	21	164	58	21.5645	3.98	107.9	2.88	82.52
		20	21	159	57	22.5466	3.32	93.9	2.7	91.22
		21	21	160	56	21.875	3.84	107.7	2.93	82.77
		22	20	148	45	20.5442	3.33	104	2.4	81.91
		23	20	162	47	17.9089	3.1	85	2.74	91.64
		24	20	170	65	22.4913	4.1	105.2	3.71	90.05
